# Supplementary material for: Transcription-associated topoisomerase 2α (TOP2A) activity is a major effector of cytotoxicity induced by G-quadruplex ligands
Source: eLife. 2021 Jun 28;10:e65184. doi: 10.7554/eLife.65184 (PMC8279764; doi:10.7554/eLife.65184)
Supplement: Source data 1. [file elife-65184-data1.zip]

Archive with 69 entries (60 files):
- Source data Raw/
- Source data Raw/Figure 6-source data 2/
- Source data Raw/.DS_Store
- __MACOSX/Source data Raw/._.DS_Store
- Source data Raw/Figure 2-supplement 2-source data 1/
- Source data Raw/Figure 3-supplement 1-source data 1/
- Source data Raw/Figure 2-suplement 1-source data 1/
- Source data Raw/Figure 6-source data 1/
- Source data Raw/Figure 2-source data 1/
- Source data Raw/Figure 1-source data 1/
- Source data Raw/Figure 1-supplement 1-source data 1/
- Source data Raw/Figure 6-source data 2/Figure 6-source data 2.pdf
- __MACOSX/Source data Raw/Figure 6-source data 2/._Figure 6-source data 2.pdf
- Source data Raw/Figure 6-source data 2/Figure 6-source data 2.pptx
- __MACOSX/Source data Raw/Figure 6-source data 2/._Figure 6-source data 2.pptx
- Source data Raw/Figure 6-source data 2/Figure 6-source data 2 (1).scn
- __MACOSX/Source data Raw/Figure 6-source data 2/._Figure 6-source data 2 (1).scn
- Source data Raw/Figure 6-source data 2/Figure 6-source data 2 (2).scn
- __MACOSX/Source data Raw/Figure 6-source data 2/._Figure 6-source data 2 (2).scn
- Source data Raw/Figure 6-source data 2/~$Figure 6-source data 2.pptx
- __MACOSX/Source data Raw/Figure 6-source data 2/._~$Figure 6-source data 2.pptx
- Source data Raw/Figure 2-supplement 2-source data 1/Figure 2-supplement 2-source data 1.pdf
- __MACOSX/Source data Raw/Figure 2-supplement 2-source data 1/._Figure 2-supplement 2-source data 1.pdf
- Source data Raw/Figure 2-supplement 2-source data 1/Figure 2-supplement 2-source data 1.pptx
- __MACOSX/Source data Raw/Figure 2-supplement 2-source data 1/._Figure 2-supplement 2-source data 1.pptx
- Source data Raw/Figure 2-supplement 2-source data 1/Figure 2 -supplement 2-source data 1.tif
- __MACOSX/Source data Raw/Figure 2-supplement 2-source data 1/._Figure 2 -supplement 2-source data 1.tif
- Source data Raw/Figure 3-supplement 1-source data 1/Figure 3-supplement 1-source data 1.pdf
- __MACOSX/Source data Raw/Figure 3-supplement 1-source data 1/._Figure 3-supplement 1-source data 1.pdf
- Source data Raw/Figure 3-supplement 1-source data 1/Figure 3-supplement 1-source data.scn
- __MACOSX/Source data Raw/Figure 3-supplement 1-source data 1/._Figure 3-supplement 1-source data.scn
- Source data Raw/Figure 3-supplement 1-source data 1/Figure 3-supplement 1-source data 1.pptx
- __MACOSX/Source data Raw/Figure 3-supplement 1-source data 1/._Figure 3-supplement 1-source data 1.pptx
- Source data Raw/Figure 2-suplement 1-source data 1/Figure 2 - supplement 1 - source data 1.scn
- __MACOSX/Source data Raw/Figure 2-suplement 1-source data 1/._Figure 2 - supplement 1 - source data 1.scn
- Source data Raw/Figure 2-suplement 1-source data 1/Figure 2-supplement 1-source data 1.pdf
- __MACOSX/Source data Raw/Figure 2-suplement 1-source data 1/._Figure 2-supplement 1-source data 1.pdf
- Source data Raw/Figure 2-suplement 1-source data 1/Figure 2-supplement 1-source data 1.pptx
- __MACOSX/Source data Raw/Figure 2-suplement 1-source data 1/._Figure 2-supplement 1-source data 1.pptx
- Source data Raw/Figure 6-source data 1/Figure 6-source data 1 (1).scn
- __MACOSX/Source data Raw/Figure 6-source data 1/._Figure 6-source data 1 (1).scn
- Source data Raw/Figure 6-source data 1/Figure 6-source data 1.pdf
- __MACOSX/Source data Raw/Figure 6-source data 1/._Figure 6-source data 1.pdf
- Source data Raw/Figure 6-source data 1/Figure 6-source data 1.pptx
- __MACOSX/Source data Raw/Figure 6-source data 1/._Figure 6-source data 1.pptx
- Source data Raw/Figure 6-source data 1/Figure 6-source data 1 (2).scn
- __MACOSX/Source data Raw/Figure 6-source data 1/._Figure 6-source data 1 (2).scn
- Source data Raw/Figure 2-source data 1/Figure 2 -source data 1 (2).tif
- __MACOSX/Source data Raw/Figure 2-source data 1/._Figure 2 -source data 1 (2).tif
- Source data Raw/Figure 2-source data 1/Figure 2-source data 1.pptx
- __MACOSX/Source data Raw/Figure 2-source data 1/._Figure 2-source data 1.pptx
- Source data Raw/Figure 2-source data 1/Figure 2-source data 1.pdf
- __MACOSX/Source data Raw/Figure 2-source data 1/._Figure 2-source data 1.pdf
- Source data Raw/Figure 2-source data 1/Figure 2 -source data 1 (1).tif
- __MACOSX/Source data Raw/Figure 2-source data 1/._Figure 2 -source data 1 (1).tif
- Source data Raw/Figure 1-source data 1/Figure 1-source data 1.pdf
- __MACOSX/Source data Raw/Figure 1-source data 1/._Figure 1-source data 1.pdf
- Source data Raw/Figure 1-source data 1/Figure 1-source data 1.pptx
- __MACOSX/Source data Raw/Figure 1-source data 1/._Figure 1-source data 1.pptx
- Source data Raw/Figure 1-source data 1/Figure 1 -source data 1 (2).scn
- __MACOSX/Source data Raw/Figure 1-source data 1/._Figure 1 -source data 1 (2).scn
- Source data Raw/Figure 1-source data 1/Figure 1 -source data 1 (1).scn
- __MACOSX/Source data Raw/Figure 1-source data 1/._Figure 1 -source data 1 (1).scn
- Source data Raw/Figure 1-supplement 1-source data 1/Figure 1 -supplement 1-source data 1.scn
- __MACOSX/Source data Raw/Figure 1-supplement 1-source data 1/._Figure 1 -supplement 1-source data 1.scn
- Source data Raw/Figure 1-supplement 1-source data 1/Figure 1-supplement 1-source data 1.pdf
- __MACOSX/Source data Raw/Figure 1-supplement 1-source data 1/._Figure 1-supplement 1-source data 1.pdf
- Source data Raw/Figure 1-supplement 1-source data 1/Figure 1-supplement 1-source data 1.pptx
- __MACOSX/Source data Raw/Figure 1-supplement 1-source data 1/._Figure 1-supplement 1-source data 1.pptx
